# Supplementary material for: Systematic review of guidance for the collection and use of patient-reported outcomes in real-world evidence generation to support regulation, reimbursement and health policy
Source: J Patient Rep Outcomes. 2022 Jun 2;6:57. doi: 10.1186/s41687-022-00466-7 (PMC9163278; doi:10.1186/s41687-022-00466-7)
Supplement: Supplementary file 3 — Additional file 3: Data extraction [file 41687_2022_466_MOESM3_ESM.xlsx]

## Sheet: Themes
Additional file 3. Data extraction
Author	Year	Instrument selection	Standard sets	Participation and engagement	Burden to health care professionals and patients	Stakeholder collaboration	Education and training	PRO implementation process	Data collection and management	Data analysis and presentations of results
Hanson et al.	2020	Pragmatic trial investigators can promote the development of new brief PCROs (Patient Carer Reported Outcomes), or pragmatic adaptation of existing PCROs. Exemplary standard set of clinical outcome measures suitable for people living with dementia (PLWD) were proposed. Existing brief PCROs may need adaptation or language translation to ensure acceptability in culturally diverse populations. Inves…	Yes	Outcome measures should: address patient or caregiver-centered outcome domain; be acceptable to patients or their care partners; have demonstrated importance to other key stakeholders, such as health system leadership; meet psychometric standards for validity, reliability, and responsiveness/sensitivity to change; and demonstrate pragmatic properties, such as feasibility and low respondent burden.	Design features of many instruments used to capture PCROs impede pragmatic use. Written questionnaires or interviews typically impose high respondent burden, and are rarely tested in real-world clinical settings for wide-scale application. Examples include computer adaptive testing to reduce the item burden for self-report by PLWD, smart phone applications that facilitate PCRO reporting, use of a…	Outcome measures should have demonstrated importance to other key stakeholders such as health system leadership. An investigator may require stakeholder engagement to design a novel pragmatic PCRO.	Creation of libraries of clinical outcomes suitable for PLWD was postulated.		Some clinical electronic health records (EHRs) now provide a platform into which brief PCROs can be embedded, and many have system-wide embedded PCROs, such as depression screening tools. In addition, EHRs permit clinicians or practice groups to customize clinical encounter templates, and these pathways have the potential to facilitate real-world clinical data capture of brief or pragmatic PCROs.…
Calvert et al.	2019	The questionnaire(s) used to collect the data should be relevant and valid for the objectives, the population of interest and meet stakeholder needs. Questionnaires should have been developed with patient input. Consider inclusion of patients from diverse backgrounds.	No	Language availability, patient acceptability/burden, permissions and fee for use should also be considered.	Minimize workload and technical complexity for patients, clinicians and health providers.	Ensure international collaboration across multiple stakeholders including patients, caregivers, clinicians, regulators, ethicists, industry, payers and policy makers to agree to a standardized approach to PRO assessment.		Determine who pays for license fees, training, data collection, clinic time, device costs etc.	Frequency will depend on stakeholder needs and the study population. Patients with high symptom burden may require more frequent monitoring. The data collection plan should outline the permitted modes of administration (for example, paper, telephone, electronic, other). Utilise electronic capture wherever appropriate. It should be considered whether PRO data will be monitored and used to directly…	The data should be analysed and reported appropriately, in accordance with the prospective described objectives and the instrument recommendations, leading to robust conclusions considering potential sources of bias/confounding. Provide guidance on how to interpret and use the data.
Rylands et al.	2018	Patients literacy skills should be assessed when planning real-world (RW) studies.	No	The level of contact patients have with healthcare services will impact recruitment methodologies and may affect levels of patient engagement with the study. Optimal frequency and timing of PRO data collection should be proposed.	Minimisation of patient burden: the frequency of patient-reported outcome (PRO) measurement and subsequent follow-up must be limited to the necessary minimum in RW studies so as not to impact routine clinical care.				RW studies cannot influence the scheduling of clinic visits which is likely to impact the timing and method of PRO measurement. Study design: the choice of a retrospective or prospective design, and potentially the amount of missing data, will be influenced by whether PRO data are routinely collected in clinical practice. Whether and how PROs are currently being used in clinical practice determin…
Kyte et al.	2016	Ensure the evidence base for patient-reported outcome measure (PROMs) selected for use in the clinical setting is definitive and includes patient input.	No			PROM data collected were hoped to influence patients decision on health care provider selection.	Guidance on how best to interpret and utilise the data should be given.	The taskforce believed greater patient benefit/cost-effectiveness could be derived by shifting focus from the current ‘top-down’ national PROMs initiative, to a more efficient ‘bottom-up’ clinic-based collection of PROMs data that could be used for multiple purposes. Such data could be utilised at a macro level, not only to monitor outcomes, but also to inform big data research, prognostic modell…	Ensure there is clarity on how the data will be used. This needs to be made explicit in communications with patients.	Give providers guidance on how best to interpret and utilise the data. Methodologically rigorous process should be in place to determine optimal way of results dissemination.
The Association of the British Pharmaceutical Industry (ABPI)	2011		No			Involve all relevant stakeholders and expertise. Designing RW projects commonly require input from a variety of stakeholders both within Pharma and external. Internally this may include, although not limited to, a multidiscipline approach with Medical Affairs, Clinical Development, health economics, brand teams, pharmacovigilance, statistical and regulatory departments. External expert input duri…		The use of PROs in RW studies might cause that, it will meet the definition of interventional clinical trials of medicinal products. Thus it will need to comply with The Medicines & Healthcare products Regulatory Agency (MHRA) applies the ‘Medicines for Human Use (clinical trials) Regulations 2004’, (amended 2006) (which is derived from the EU Clinical Trials Directive(EUCTD) 2001). If true, Clin…	Clarification of who owns the rights to any data or any potential intellectual property generated. Clarification of how long data should be stored and by whom and under what conditions. Data collected via RW projects are often kept for shorter time periods than clinical trials.	Consideration should be given as to how the statistical analysis is performed. This may include generation of a database, data cleaning activities and statistical methods.
Akiyama et al.	2015	Pilot test with elderly patients to assess feasibility and comprehension to make sure the elderly precisely understand and fill in the questionnaires properly should be conducted.	No	Additional support required at the participating sites for elderly patients. Large letters, simple wording should be used for explanatory document and questionnaire. Strategize recruitment of physicians depending on their environment and resources available: general practitioners vs. hospital physicians Recruitment of HCPs with interest in PROs. Institution capacity and resources needed to conduc…		Deepen the understanding of the value of PRO assessments and contents of PRO questionnaires among internal/external stakeholders. Internal collaboration and close communication with study sites are critical.	Prior and continuous training through different channels, materials and tools are necessary. Lack of understanding of the value of PRO assessments for marketed products among internal and/or external stakeholders, despite increasing use of PRO tools in regulatory studies. Maintenance of motivation and understanding of the study procedures in relevant healthcare professionals throughout the study …	Process map describing four stages: internal discussion, design and preparation, implementation and dissemination was proposed.	Reminders sent from the Electronic Data Capture (EDC) system and reminders through Medical Representatives can be used to accelerate collection of patient surveys and data entry in case report form (CRF). Reconsider the use of e-PRO even for the elderly. Large letters, simple wording should be used for explanatory document and questionnaire. Since elderly patients are more likely to have declined…
Banerjee et al.	2013		Yes (a core minimum dataset for non-regulated consumer sites was proposed)		Internet and digital media should be screened for patient reports on suspected adverse reactions. Priority should be given to the more serious safety issues. The use of smartphone apps for reporting is already underway in developing countries and allows greater freedom in data capture. When deciding about data collection through smart technologies (e.g. phones, smartphones, tablets) following are…			Need to accept non-medically confirmed adverse events (AEs) reported directly by patients.	Suitable study data set need to be established, regulated consumer sites or some patient support sites allow for structured data collection. Patient centric dictionary needs to be considered for PRO-AE data collection. PRO-AE-enabled websites allow a more structured approach providing higher quality of data. Safety variables should be collected as comprehensively as possible including type of AE,…	Information collected from non-prespecified populations and non-structured datasets need to be balanced against quantitative validity. PRO-AE data can be analysed independently or in combination with AE information form other sources. Additional safety evaluations may be needed in specific subpopulations, such as females, the elderly, the severely ill, or those who have a common concomitant treat…
